# Supplementary material for: Defining the Role of Adjuvant Radiotherapy for Biliary Tract Cancers: A Site-Specific Propensity-Matched Analysis
Source: Cancers (Basel). 2025 Feb 2;17(3):494. doi: 10.3390/cancers17030494 (PMC11815919; doi:10.3390/cancers17030494)
Supplement: Supplementary file 1 [file cancers-17-00494-s001.zip]

Archive with 1 entries (1 files):
- cancers-3428897-supplementary.pdf
